# Supplementary material for: Oral Frailty as a Risk Factor for Malnutrition and Sarcopenia in Patients on Hemodialysis: A Prospective Cohort Study
Source: Nutrients. 2024 Oct 13;16(20):3467. doi: 10.3390/nu16203467 (PMC11510359; doi:10.3390/nu16203467)
Supplement: Supplementary file 1 [file nutrients-16-03467-s001.zip]

Archive with 1 entries (1 files):
- nutrients-3179668-supplementary.pdf
